# Supplementary material for: Genetic Causal Association between Iron Status and Osteoarthritis: A Two-Sample Mendelian Randomization
Source: Nutrients. 2022 Sep 6;14(18):3683. doi: 10.3390/nu14183683 (PMC9501024; doi:10.3390/nu14183683)
Supplement: Supplementary file 1 [file nutrients-14-03683-s001.zip]

Archive with 1 entries (1 files):
- nutrients-1831912-supplementary.pdf
